# Supplementary material for: Equine synovial fluid small non-coding RNA signatures in early osteoarthritis
Source: BMC Vet Res. 2021 Jan 9;17:26. doi: 10.1186/s12917-020-02707-7 (PMC7796526; doi:10.1186/s12917-020-02707-7)
Supplement: Supplementary file 2 — Additional file 2.Summary of raw, trimmed reads and mapped reads (.xlsx). Summary of raw, trimmed reads and mapped reads to Equus caballus database, from analysis of small RNA sequencing data. [file 12917_2020_2707_MOESM2_ESM.xlsx]

## Sheet: Sheet1
Summaries of raw, trimmed reads and mapped reads
Sample	Number of Reads	Number of Reads	Number of Mapped Reads
Sample_1-32AB	140620022	123939250	56691035
Sample_3-45AB	127391080	105518060	37914349
Sample_5-50AB	144455532	123742467	58659642
Sample_8-35AB	198048336	184670541	88947634
Sample_18-36AB	155322194	142184894	63068530
Sample_1016-40AB	161515408	142727461	63826484
