# Supplementary material for: Equine synovial fluid small non-coding RNA signatures in early osteoarthritis
Source: BMC Vet Res. 2021 Jan 9;17:26. doi: 10.1186/s12917-020-02707-7 (PMC7796526; doi:10.1186/s12917-020-02707-7)
Supplement: Supplementary file 4 — Additional file 4. PANTHER GO terms FDR-adjusted P < 0.05 (.xlsx). List of GO terms with FDR-adjusted P < 0.05, obtained with PANTHER overrepresentation analysis of the mRNA targets using Fisher’s Exact test. [file 12917_2020_2707_MOESM4_ESM.xlsx]

## Sheet: Supplementary file 5. Panther G
Analysis Type:	PANTHER Overrepresentation Test (Released 20200407)
Annotation Version and Release Date:	GO Ontology database Released 2020-02-21
Analyzed List:	upload_1 (Equus caballus)
Reference List:	Equus caballus (all genes in database)
Test Type:	FISHER
Correction:	FDR
GO biological process complete		Equus caballus - REFLIST (21355)	upload_1 (56)	upload_1 (expected)	upload_1 (over/under)	upload_1 (fold Enrichment)	upload_1 (raw P-value)	upload_1 (FDR)
positive regulation of transcription from RNA polymerase II promoter in response to hypoxia	GO:0061419	3	2	0.01	+	> 100	6.69e-05	0.00294
regulation of cell proliferation involved in heart valve morphogenesis	GO:0003250	3	2	0.01	+	> 100	6.69e-05	0.00293
negative regulation of neuroblast proliferation	GO:0007406	6	3	0.02	+	> 100	1.41e-06	0.00012
B cell lineage commitment	GO:0002326	4	2	0.01	+	> 100	0.0001	0.00412
glutamate secretion	GO:0014047	4	2	0.01	+	> 100	0.0001	0.00411
regulation of retinal cell programmed cell death	GO:0046668	4	2	0.01	+	> 100	0.0001	0.0041
ciliary neurotrophic factor-mediated signaling pathway	GO:0070120	5	2	0.01	+	> 100	0.00014	0.00539
enucleate erythrocyte differentiation	GO:0043353	5	2	0.01	+	> 100	0.00014	0.00537
endocardial cell differentiation	GO:0060956	5	2	0.01	+	> 100	0.00014	0.00536
cardiac endothelial cell differentiation	GO:0003348	5	2	0.01	+	> 100	0.00014	0.00534
atrioventricular valve formation	GO:0003190	5	2	0.01	+	> 100	0.00014	0.00533
positive regulation of astrocyte differentiation	GO:0048711	8	3	0.02	+	> 100	2.76e-06	0.000222
positive regulation of cell aging	GO:0090343	6	2	0.02	+	> 100	0.000186	0.00677
pri-miRNA transcription by RNA polymerase II	GO:0061614	6	2	0.02	+	> 100	0.000186	0.00675
epithelial to mesenchymal transition involved in endocardial cushion formation	GO:0003198	6	2	0.02	+	> 100	0.000186	0.00673
interleukin-6-mediated signaling pathway	GO:0070102	10	3	0.03	+	> 100	4.76e-06	0.000335
negative regulation of production of miRNAs involved in gene silencing by miRNA	GO:1903799	10	3	0.03	+	> 100	4.76e-06	0.000333
negative regulation of stem cell proliferation	GO:2000647	11	3	0.03	+	> 100	6.04e-06	0.000411
negative regulation of oligodendrocyte differentiation	GO:0048715	11	3	0.03	+	> 100	6.04e-06	0.000409
negative regulation of gene silencing by miRNA	GO:0060965	12	3	0.03	+	95.33	7.54e-06	0.000487
regulation of chemokine (C-X-C motif) ligand 2 production	GO:2000341	8	2	0.02	+	95.33	0.000298	0.00988
regulation of transcription from RNA polymerase II promoter in response to hypoxia	GO:0061418	8	2	0.02	+	95.33	0.000298	0.00986
forebrain morphogenesis	GO:0048853	9	2	0.02	+	84.74	0.000364	0.0117
regulation of core promoter binding	GO:1904796	9	2	0.02	+	84.74	0.000364	0.0116
insulin-like growth factor receptor signaling pathway	GO:0048009	9	2	0.02	+	84.74	0.000364	0.0116
heart valve formation	GO:0003188	9	2	0.02	+	84.74	0.000364	0.0116
cardiac conduction system development	GO:0003161	9	2	0.02	+	84.74	0.000364	0.0116
negative regulation of posttranscriptional gene silencing	GO:0060149	14	3	0.04	+	81.72	1.12e-05	0.000673
negative regulation of gene silencing by RNA	GO:0060967	14	3	0.04	+	81.72	1.12e-05	0.00067
regulation of astrocyte differentiation	GO:0048710	19	4	0.05	+	80.28	3.58e-07	3.88e-05
natural killer cell differentiation	GO:0001779	10	2	0.03	+	76.27	0.000436	0.0135
positive regulation of interleukin-17 production	GO:0032740	10	2	0.03	+	76.27	0.000436	0.0135
left/right axis specification	GO:0070986	10	2	0.03	+	76.27	0.000436	0.0134
cellular response to interleukin-6	GO:0071354	15	3	0.04	+	76.27	1.34e-05	0.00077
cytokine biosynthetic process	GO:0042089	10	2	0.03	+	76.27	0.000436	0.0134
endocardial cushion formation	GO:0003272	10	2	0.03	+	76.27	0.000436	0.0134
endocardium development	GO:0003157	10	2	0.03	+	76.27	0.000436	0.0134
response to interleukin-6	GO:0070741	16	3	0.04	+	71.5	1.59e-05	0.000888
negative regulation of neural precursor cell proliferation	GO:2000178	16	3	0.04	+	71.5	1.59e-05	0.000885
regulation of neuroblast proliferation	GO:1902692	22	4	0.06	+	69.33	6.01e-07	5.97e-05
epidermis morphogenesis	GO:0048730	22	4	0.06	+	69.33	6.01e-07	5.93e-05
cellular response to sterol	GO:0036315	11	2	0.03	+	69.33	0.000514	0.0154
cytokine metabolic process	GO:0042107	11	2	0.03	+	69.33	0.000514	0.0154
astrocyte development	GO:0014002	17	3	0.04	+	67.3	1.87e-05	0.00102
regulation of production of miRNAs involved in gene silencing by miRNA	GO:1903798	17	3	0.04	+	67.3	1.87e-05	0.00101
regulation of production of small RNA involved in gene silencing by RNA	GO:0070920	18	3	0.05	+	63.56	2.18e-05	0.00117
negative regulation of anoikis	GO:2000811	12	2	0.03	+	63.56	0.000599	0.0176
negative regulation of chemokine production	GO:0032682	12	2	0.03	+	63.56	0.000599	0.0175
negative regulation of cardiac muscle hypertrophy	GO:0010614	12	2	0.03	+	63.56	0.000599	0.0175
positive regulation of smooth muscle cell migration	GO:0014911	12	2	0.03	+	63.56	0.000599	0.0174
negative regulation of muscle hypertrophy	GO:0014741	12	2	0.03	+	63.56	0.000599	0.0174
hair follicle morphogenesis	GO:0031069	19	3	0.05	+	60.21	2.52e-05	0.00131
regulation of smooth muscle cell migration	GO:0014910	26	4	0.07	+	58.67	1.09e-06	9.59e-05
cardiac left ventricle morphogenesis	GO:0003214	13	2	0.03	+	58.67	0.00069	0.0196
positive regulation of glial cell differentiation	GO:0045687	20	3	0.05	+	57.2	2.89e-05	0.00145
negative regulation of glial cell differentiation	GO:0045686	20	3	0.05	+	57.2	2.89e-05	0.00144
regulation of interleukin-17 production	GO:0032660	21	3	0.06	+	54.48	3.3e-05	0.0016
regulation of oligodendrocyte differentiation	GO:0048713	21	3	0.06	+	54.48	3.3e-05	0.0016
release of cytochrome c from mitochondria	GO:0001836	14	2	0.04	+	54.48	0.000788	0.0219
regulation of anoikis	GO:2000209	14	2	0.04	+	54.48	0.000788	0.0219
regulation of synaptic transmission, GABAergic	GO:0032228	14	2	0.04	+	54.48	0.000788	0.0219
negative regulation of cell migration involved in sprouting angiogenesis	GO:0090051	14	2	0.04	+	54.48	0.000788	0.0218
reactive oxygen species biosynthetic process	GO:1903409	14	2	0.04	+	54.48	0.000788	0.0218
mammary gland epithelial cell differentiation	GO:0060644	14	2	0.04	+	54.48	0.000788	0.0217
cardiac epithelial to mesenchymal transition	GO:0060317	15	2	0.04	+	50.85	0.000891	0.0238
circadian behavior	GO:0048512	15	2	0.04	+	50.85	0.000891	0.0237
negative regulation of gliogenesis	GO:0014014	23	3	0.06	+	49.74	4.22e-05	0.00201
negative regulation of gene silencing	GO:0060969	24	3	0.06	+	47.67	4.74e-05	0.00223
negative regulation of epidermis development	GO:0045683	16	2	0.04	+	47.67	0.001	0.0263
T cell lineage commitment	GO:0002360	16	2	0.04	+	47.67	0.001	0.0262
regulation of cell proliferation involved in heart morphogenesis	GO:2000136	16	2	0.04	+	47.67	0.001	0.0262
photoperiodism	GO:0009648	16	2	0.04	+	47.67	0.001	0.0261
entrainment of circadian clock by photoperiod	GO:0043153	16	2	0.04	+	47.67	0.001	0.0261
rhythmic behavior	GO:0007622	16	2	0.04	+	47.67	0.001	0.026
neurotrophin signaling pathway	GO:0038179	17	2	0.04	+	44.86	0.00112	0.0286
positive regulation of transcription from RNA polymerase II promoter involved in cellular response to chemical stimulus	GO:1901522	17	2	0.04	+	44.86	0.00112	0.0285
response to muramyl dipeptide	GO:0032495	17	2	0.04	+	44.86	0.00112	0.0285
positive regulation of positive chemotaxis	GO:0050927	17	2	0.04	+	44.86	0.00112	0.0284
activation of protein kinase B activity	GO:0032148	17	2	0.04	+	44.86	0.00112	0.0284
negative regulation of fibroblast proliferation	GO:0048147	17	2	0.04	+	44.86	0.00112	0.0283
left/right pattern formation	GO:0060972	17	2	0.04	+	44.86	0.00112	0.0283
atrioventricular valve morphogenesis	GO:0003181	17	2	0.04	+	44.86	0.00112	0.0282
regulation of cardiac muscle hypertrophy	GO:0010611	26	3	0.07	+	44	5.9e-05	0.0027
negative regulation of myoblast differentiation	GO:0045662	18	2	0.05	+	42.37	0.00124	0.0309
regulation of axon regeneration	GO:0048679	18	2	0.05	+	42.37	0.00124	0.0308
positive regulation of smooth muscle cell proliferation	GO:0048661	36	4	0.09	+	42.37	3.58e-06	0.00027
regulation of positive chemotaxis	GO:0050926	18	2	0.05	+	42.37	0.00124	0.0308
positive regulation of neuron apoptotic process	GO:0043525	18	2	0.05	+	42.37	0.00124	0.0307
response to sterol	GO:0036314	18	2	0.05	+	42.37	0.00124	0.0307
muscle cell migration	GO:0014812	18	2	0.05	+	42.37	0.00124	0.0306
regulation of type 2 immune response	GO:0002828	18	2	0.05	+	42.37	0.00124	0.0305
homeostasis of number of cells within a tissue	GO:0048873	27	3	0.07	+	42.37	6.54e-05	0.00292
regulation of muscle hypertrophy	GO:0014743	27	3	0.07	+	42.37	6.54e-05	0.00291
regulation of hair follicle development	GO:0051797	19	2	0.05	+	40.14	0.00137	0.033
cellular response to nerve growth factor stimulus	GO:1990090	19	2	0.05	+	40.14	0.00137	0.033
response to nerve growth factor	GO:1990089	19	2	0.05	+	40.14	0.00137	0.0329
regulation of insulin-like growth factor receptor signaling pathway	GO:0043567	19	2	0.05	+	40.14	0.00137	0.0329
atrioventricular valve development	GO:0003171	19	2	0.05	+	40.14	0.00137	0.0328
phosphatidylinositol 3-kinase signaling	GO:0014065	29	3	0.08	+	39.45	7.97e-05	0.00341
regulation of glial cell differentiation	GO:0045685	39	4	0.1	+	39.11	4.8e-06	0.000333
positive regulation of gliogenesis	GO:0014015	30	3	0.08	+	38.13	8.75e-05	0.00369
smooth muscle tissue development	GO:0048745	20	2	0.05	+	38.13	0.0015	0.035
regulation of neuron projection regeneration	GO:0070570	20	2	0.05	+	38.13	0.0015	0.035
lens fiber cell differentiation	GO:0070306	20	2	0.05	+	38.13	0.0015	0.0349
entrainment of circadian clock	GO:0009649	20	2	0.05	+	38.13	0.0015	0.0348
regulation of T cell apoptotic process	GO:0070232	20	2	0.05	+	38.13	0.0015	0.0348
regulation of alpha-beta T cell proliferation	GO:0046640	20	2	0.05	+	38.13	0.0015	0.0347
response to ischemia	GO:0002931	20	2	0.05	+	38.13	0.0015	0.0347
regulation of heart morphogenesis	GO:2000826	31	3	0.08	+	36.9	9.57e-05	0.00399
astrocyte differentiation	GO:0048708	31	3	0.08	+	36.9	9.57e-05	0.00398
regulation of gene silencing by miRNA	GO:0060964	31	3	0.08	+	36.9	9.57e-05	0.00397
peripheral nervous system development	GO:0007422	52	5	0.14	+	36.67	3.85e-07	4.14e-05
positive regulation of erythrocyte differentiation	GO:0045648	21	2	0.06	+	36.32	0.00164	0.0375
myelination in peripheral nervous system	GO:0022011	21	2	0.06	+	36.32	0.00164	0.0374
peripheral nervous system axon ensheathment	GO:0032292	21	2	0.06	+	36.32	0.00164	0.0374
endocardial cushion morphogenesis	GO:0003203	21	2	0.06	+	36.32	0.00164	0.0373
ventricular septum morphogenesis	GO:0060412	32	3	0.08	+	35.75	0.000105	0.00424
regulation of posttranscriptional gene silencing	GO:0060147	33	3	0.09	+	34.67	0.000114	0.00454
gastrulation with mouth forming second	GO:0001702	22	2	0.06	+	34.67	0.00179	0.0401
positive regulation of kidney development	GO:0090184	22	2	0.06	+	34.67	0.00179	0.04
triglyceride homeostasis	GO:0070328	22	2	0.06	+	34.67	0.00179	0.04
positive regulation of transcription from RNA polymerase II promoter in response to stress	GO:0036003	22	2	0.06	+	34.67	0.00179	0.0399
acylglycerol homeostasis	GO:0055090	22	2	0.06	+	34.67	0.00179	0.0399
acidic amino acid transport	GO:0015800	22	2	0.06	+	34.67	0.00179	0.0398
negative regulation of macroautophagy	GO:0016242	22	2	0.06	+	34.67	0.00179	0.0397
regulation of gene silencing by RNA	GO:0060966	33	3	0.09	+	34.67	0.000114	0.00453
negative regulation of sprouting angiogenesis	GO:1903671	22	2	0.06	+	34.67	0.00179	0.0397
digestive tract morphogenesis	GO:0048546	34	3	0.09	+	33.65	0.000124	0.00486
cardiac septum morphogenesis	GO:0060411	57	5	0.15	+	33.45	5.89e-07	5.93e-05
skeletal muscle fiber development	GO:0048741	23	2	0.06	+	33.16	0.00194	0.0426
heart trabecula morphogenesis	GO:0061384	23	2	0.06	+	33.16	0.00194	0.0425
ovarian follicle development	GO:0001541	35	3	0.09	+	32.69	0.000134	0.0052
negative regulation of animal organ morphogenesis	GO:0110111	24	2	0.06	+	31.78	0.0021	0.0455
behavioral fear response	GO:0001662	24	2	0.06	+	31.78	0.0021	0.0454
Schwann cell development	GO:0014044	24	2	0.06	+	31.78	0.0021	0.0454
cellular senescence	GO:0090398	24	2	0.06	+	31.78	0.0021	0.0453
lipopolysaccharide-mediated signaling pathway	GO:0031663	24	2	0.06	+	31.78	0.0021	0.0452
intrinsic apoptotic signaling pathway in response to endoplasmic reticulum stress	GO:0070059	24	2	0.06	+	31.78	0.0021	0.0451
extrinsic apoptotic signaling pathway via death domain receptors	GO:0008625	24	2	0.06	+	31.78	0.0021	0.0451
regulation of stem cell proliferation	GO:0072091	49	4	0.13	+	31.13	1.12e-05	0.000672
behavioral defense response	GO:0002209	25	2	0.07	+	30.51	0.00226	0.0483
negative regulation of striated muscle cell differentiation	GO:0051154	25	2	0.07	+	30.51	0.00226	0.0482
negative regulation of blood vessel endothelial cell migration	GO:0043537	25	2	0.07	+	30.51	0.00226	0.0482
epithelial cell differentiation involved in kidney development	GO:0035850	25	2	0.07	+	30.51	0.00226	0.0481
myotube cell development	GO:0014904	25	2	0.07	+	30.51	0.00226	0.048
cardiac atrium morphogenesis	GO:0003209	25	2	0.07	+	30.51	0.00226	0.0479
regulation of smooth muscle cell proliferation	GO:0048660	63	5	0.17	+	30.27	9.37e-07	8.48e-05
positive regulation of tyrosine phosphorylation of STAT protein	GO:0042531	38	3	0.1	+	30.11	0.000168	0.00623
regulation of chemokine production	GO:0032642	51	4	0.13	+	29.91	1.3e-05	0.000745
regulation of neural precursor cell proliferation	GO:2000177	64	5	0.17	+	29.79	1.01e-06	9.01e-05
regulation of myoblast differentiation	GO:0045661	39	3	0.1	+	29.33	0.000181	0.00661
regulation of muscle adaptation	GO:0043502	39	3	0.1	+	29.33	0.000181	0.00659
metanephros development	GO:0001656	65	5	0.17	+	29.33	1.08e-06	9.57e-05
glial cell development	GO:0021782	66	5	0.17	+	28.89	1.16e-06	0.000101
positive regulation of receptor signaling pathway via JAK-STAT	GO:0046427	53	4	0.14	+	28.78	1.5e-05	0.000843
natural killer cell activation	GO:0030101	40	3	0.1	+	28.6	0.000194	0.00698
ventricular cardiac muscle tissue development	GO:0003229	40	3	0.1	+	28.6	0.000194	0.00697
positive regulation of receptor signaling pathway via STAT	GO:1904894	54	4	0.14	+	28.25	1.6e-05	0.000886
negative regulation of G1/S transition of mitotic cell cycle	GO:2000134	42	3	0.11	+	27.24	0.000222	0.00776
cellular response to hypoxia	GO:0071456	58	4	0.15	+	26.3	2.09e-05	0.00113
regulation of gliogenesis	GO:0014013	58	4	0.15	+	26.3	2.09e-05	0.00113
cell aging	GO:0007569	44	3	0.12	+	26	0.000253	0.00869
negative regulation of cell cycle G1/S phase transition	GO:1902807	44	3	0.12	+	26	0.000253	0.00867
hair follicle development	GO:0001942	59	4	0.15	+	25.85	2.23e-05	0.00119
neuron fate commitment	GO:0048663	59	4	0.15	+	25.85	2.23e-05	0.00119
cellular response to decreased oxygen levels	GO:0036294	59	4	0.15	+	25.85	2.23e-05	0.00118
phosphatidylinositol-mediated signaling	GO:0048015	59	4	0.15	+	25.85	2.23e-05	0.00118
regulation of tissue remodeling	GO:0034103	45	3	0.12	+	25.42	0.00027	0.0091
endothelial cell differentiation	GO:0045446	45	3	0.12	+	25.42	0.00027	0.00908
negative regulation of autophagy	GO:0010507	45	3	0.12	+	25.42	0.00027	0.00906
skin epidermis development	GO:0098773	61	4	0.16	+	25.01	2.52e-05	0.00131
inositol lipid-mediated signaling	GO:0048017	61	4	0.16	+	25.01	2.52e-05	0.0013
hair cycle process	GO:0022405	62	4	0.16	+	24.6	2.68e-05	0.00137
molting cycle process	GO:0022404	62	4	0.16	+	24.6	2.68e-05	0.00137
positive regulation of osteoblast differentiation	GO:0045669	47	3	0.12	+	24.34	0.000304	0.01
female gonad development	GO:0008585	63	4	0.17	+	24.21	2.85e-05	0.00143
cardiac chamber morphogenesis	GO:0003206	95	6	0.25	+	24.08	2.54e-07	2.89e-05
regulation of tyrosine phosphorylation of STAT protein	GO:0042509	48	3	0.13	+	23.83	0.000323	0.0105
glial cell differentiation	GO:0010001	112	7	0.29	+	23.83	2.54e-08	3.96e-06
regulation of G1/S transition of mitotic cell cycle	GO:2000045	81	5	0.21	+	23.54	3.02e-06	0.000236
hair cycle	GO:0042633	65	4	0.17	+	23.47	3.2e-05	0.00158
molting cycle	GO:0042303	65	4	0.17	+	23.47	3.2e-05	0.00157
development of primary female sexual characteristics	GO:0046545	66	4	0.17	+	23.11	3.38e-05	0.00164
cardiac septum development	GO:0003279	84	5	0.22	+	22.7	3.58e-06	0.000269
multicellular organismal response to stress	GO:0033555	51	3	0.13	+	22.43	0.000382	0.0121
regulation of osteoblast differentiation	GO:0045667	86	5	0.23	+	22.17	4e-06	0.000291
kidney epithelium development	GO:0072073	104	6	0.27	+	22	4.22e-07	4.51e-05
regulation of fibroblast proliferation	GO:0048145	52	3	0.14	+	22	0.000404	0.0127
mechanoreceptor differentiation	GO:0042490	52	3	0.14	+	22	0.000404	0.0126
endothelium development	GO:0003158	52	3	0.14	+	22	0.000404	0.0126
vasculogenesis	GO:0001570	53	3	0.14	+	21.59	0.000426	0.0132
response to hypoxia	GO:0001666	124	7	0.33	+	21.53	4.94e-08	7.01e-06
cellular response to oxygen levels	GO:0071453	71	4	0.19	+	21.48	4.44e-05	0.0021
response to decreased oxygen levels	GO:0036293	125	7	0.33	+	21.36	5.2e-08	7.32e-06
ureteric bud development	GO:0001657	72	4	0.19	+	21.19	4.68e-05	0.00221
nephron epithelium morphogenesis	GO:0072088	54	3	0.14	+	21.19	0.000449	0.0137
nephron morphogenesis	GO:0072028	54	3	0.14	+	21.19	0.000449	0.0137
rhythmic process	GO:0048511	126	7	0.33	+	21.19	5.48e-08	7.49e-06
circadian rhythm	GO:0007623	91	5	0.24	+	20.95	5.2e-06	0.000359
mesonephric tubule development	GO:0072164	73	4	0.19	+	20.9	4.93e-05	0.00231
mesonephric epithelium development	GO:0072163	73	4	0.19	+	20.9	4.93e-05	0.0023
cellular response to interferon-gamma	GO:0071346	55	3	0.14	+	20.8	0.000472	0.0143
ventricular septum development	GO:0003281	55	3	0.14	+	20.8	0.000472	0.0143
regulation of cell cycle G1/S phase transition	GO:1902806	92	5	0.24	+	20.72	5.47e-06	0.000375
female sex differentiation	GO:0046660	76	4	0.2	+	20.07	5.73e-05	0.00265
positive regulation of phosphatidylinositol 3-kinase signaling	GO:0014068	57	3	0.15	+	20.07	0.000522	0.0156
negative regulation of ossification	GO:0030279	57	3	0.15	+	20.07	0.000522	0.0155
mesonephros development	GO:0001823	77	4	0.2	+	19.81	6.01e-05	0.00275
nephron epithelium development	GO:0072009	77	4	0.2	+	19.81	6.01e-05	0.00274
regulation of gene silencing	GO:0060968	58	3	0.15	+	19.72	0.000548	0.0162
skeletal muscle tissue development	GO:0007519	97	5	0.25	+	19.66	7e-06	0.000454
response to oxygen levels	GO:0070482	136	7	0.36	+	19.63	9.02e-08	1.15e-05
liver development	GO:0001889	59	3	0.15	+	19.39	0.000575	0.0169
metencephalon development	GO:0022037	79	4	0.21	+	19.31	6.61e-05	0.00294
negative regulation of angiogenesis	GO:0016525	79	4	0.21	+	19.31	6.61e-05	0.00293
regulation of glucose metabolic process	GO:0010906	79	4	0.21	+	19.31	6.61e-05	0.00292
renal system development	GO:0072001	199	10	0.52	+	19.16	1.52e-10	7.22e-08
negative regulation of blood vessel morphogenesis	GO:2000181	80	4	0.21	+	19.07	6.93e-05	0.00301
skeletal muscle organ development	GO:0060538	101	5	0.26	+	18.88	8.45e-06	0.000536
nephron tubule development	GO:0072080	61	3	0.16	+	18.75	0.000631	0.0183
axis specification	GO:0009798	61	3	0.16	+	18.75	0.000631	0.0182
gliogenesis	GO:0042063	144	7	0.38	+	18.54	1.31e-07	1.6e-05
hepaticobiliary system development	GO:0061008	62	3	0.16	+	18.45	0.00066	0.0189
cardiac chamber development	GO:0003205	125	6	0.33	+	18.3	1.18e-06	0.000102
kidney development	GO:0001822	189	9	0.5	+	18.16	2.15e-09	5e-07
regulation of epidermis development	GO:0045682	63	3	0.17	+	18.16	0.00069	0.0197
canonical Wnt signaling pathway	GO:0060070	63	3	0.17	+	18.16	0.00069	0.0197
regulation of striated muscle cell differentiation	GO:0051153	63	3	0.17	+	18.16	0.00069	0.0196
BMP signaling pathway	GO:0030509	64	3	0.17	+	17.88	0.000721	0.0204
renal tubule development	GO:0061326	65	3	0.17	+	17.6	0.000753	0.0212
positive regulation of ossification	GO:0045778	66	3	0.17	+	17.33	0.000786	0.022
regulation of blood vessel endothelial cell migration	GO:0043535	66	3	0.17	+	17.33	0.000786	0.0219
negative regulation of vasculature development	GO:1901343	89	4	0.23	+	17.14	0.000103	0.0042
response to interferon-gamma	GO:0034341	67	3	0.18	+	17.07	0.000819	0.0223
negative regulation of cell development	GO:0010721	203	9	0.53	+	16.91	3.91e-09	8.54e-07
urogenital system development	GO:0001655	226	10	0.59	+	16.87	5e-10	1.61e-07
mesenchymal cell development	GO:0014031	68	3	0.18	+	16.82	0.000854	0.0232
negative regulation of leukocyte differentiation	GO:1902106	68	3	0.18	+	16.82	0.000854	0.0232
epithelial cell proliferation	GO:0050673	68	3	0.18	+	16.82	0.000854	0.0231
kidney morphogenesis	GO:0060993	68	3	0.18	+	16.82	0.000854	0.0231
digestive tract development	GO:0048565	91	4	0.24	+	16.76	0.000112	0.00448
positive regulation of lymphocyte proliferation	GO:0050671	92	4	0.24	+	16.58	0.000117	0.00461
regulation of circadian rhythm	GO:0042752	69	3	0.18	+	16.58	0.000889	0.0238
positive regulation of mononuclear cell proliferation	GO:0032946	93	4	0.24	+	16.4	0.000121	0.00479
regulation of biomineralization	GO:0110149	70	3	0.18	+	16.34	0.000926	0.0246
regulation of biomineral tissue development	GO:0070167	70	3	0.18	+	16.34	0.000926	0.0245
cerebellum development	GO:0021549	71	3	0.19	+	16.11	0.000963	0.0254
regulation of phosphatidylinositol 3-kinase signaling	GO:0014066	71	3	0.19	+	16.11	0.000963	0.0254
skin development	GO:0043588	142	6	0.37	+	16.11	2.41e-06	0.000199
positive regulation of developmental growth	GO:0048639	119	5	0.31	+	16.02	1.81e-05	0.000994
negative regulation of hemopoiesis	GO:1903707	96	4	0.25	+	15.89	0.000137	0.00527
cell fate commitment	GO:0045165	194	8	0.51	+	15.73	5.26e-08	7.33e-06
digestive system development	GO:0055123	97	4	0.25	+	15.73	0.000142	0.00538
regulation of cellular carbohydrate metabolic process	GO:0010675	97	4	0.25	+	15.73	0.000142	0.00536
cellular response to BMP stimulus	GO:0071773	73	3	0.19	+	15.67	0.00104	0.0269
response to BMP	GO:0071772	73	3	0.19	+	15.67	0.00104	0.0268
regulation of lymphocyte proliferation	GO:0050670	146	6	0.38	+	15.67	2.81e-06	0.000223
somite development	GO:0061053	73	3	0.19	+	15.67	0.00104	0.0268
nephron development	GO:0072006	98	4	0.26	+	15.56	0.000147	0.00553
positive regulation of leukocyte proliferation	GO:0070665	98	4	0.26	+	15.56	0.000147	0.00551
regulation of mononuclear cell proliferation	GO:0032944	148	6	0.39	+	15.46	3.03e-06	0.000235
osteoblast differentiation	GO:0001649	74	3	0.19	+	15.46	0.00108	0.0277
positive regulation of cell growth	GO:0030307	99	4	0.26	+	15.41	0.000153	0.00571
regulation of cell-matrix adhesion	GO:0001952	75	3	0.2	+	15.25	0.00112	0.0283
cell fate specification	GO:0001708	75	3	0.2	+	15.25	0.00112	0.0283
regulation of ossification	GO:0030278	150	6	0.39	+	15.25	3.27e-06	0.000251
regulation of receptor signaling pathway via JAK-STAT	GO:0046425	100	4	0.26	+	15.25	0.000159	0.00591
negative regulation of neurogenesis	GO:0050768	176	7	0.46	+	15.17	4.84e-07	5.02e-05
epidermis development	GO:0008544	151	6	0.4	+	15.15	3.39e-06	0.000259
gonad development	GO:0008406	126	5	0.33	+	15.13	2.36e-05	0.00124
regulation of receptor signaling pathway via STAT	GO:1904892	101	4	0.26	+	15.1	0.000165	0.00611
male gonad development	GO:0008584	76	3	0.2	+	15.05	0.00116	0.0292
development of primary male sexual characteristics	GO:0046546	77	3	0.2	+	14.86	0.00121	0.0301
regulation of reactive oxygen species metabolic process	GO:2000377	103	4	0.27	+	14.81	0.000177	0.00651
regulation of leukocyte proliferation	GO:0070663	155	6	0.41	+	14.76	3.92e-06	0.000288
reactive oxygen species metabolic process	GO:0072593	78	3	0.2	+	14.67	0.00125	0.0308
development of primary sexual characteristics	GO:0045137	130	5	0.34	+	14.67	2.73e-05	0.00139
muscle cell development	GO:0055001	105	4	0.28	+	14.53	0.00019	0.00686
epidermal cell differentiation	GO:0009913	79	3	0.21	+	14.48	0.0013	0.0318
B cell differentiation	GO:0030183	79	3	0.21	+	14.48	0.0013	0.0318
aging	GO:0007568	79	3	0.21	+	14.48	0.0013	0.0317
striated muscle tissue development	GO:0014706	211	8	0.55	+	14.46	9.82e-08	1.25e-05
regulation of animal organ morphogenesis	GO:2000027	132	5	0.35	+	14.44	2.93e-05	0.00145
female gamete generation	GO:0007292	80	3	0.21	+	14.3	0.00134	0.0325
spinal cord development	GO:0021510	81	3	0.21	+	14.12	0.00139	0.0333
regulation of neuron apoptotic process	GO:0043523	108	4	0.28	+	14.12	0.000211	0.0075
mesoderm development	GO:0007498	82	3	0.22	+	13.95	0.00144	0.034
epithelial cell development	GO:0002064	137	5	0.36	+	13.92	3.48e-05	0.00168
determination of left/right symmetry	GO:0007368	83	3	0.22	+	13.78	0.00149	0.0349
myelination	GO:0042552	83	3	0.22	+	13.78	0.00149	0.0349
negative regulation of nervous system development	GO:0051961	194	7	0.51	+	13.76	9.09e-07	8.39e-05
hindbrain development	GO:0030902	111	4	0.29	+	13.74	0.000234	0.00814
cellular response to biotic stimulus	GO:0071216	140	5	0.37	+	13.62	3.85e-05	0.00185
regulation of T cell proliferation	GO:0042129	112	4	0.29	+	13.62	0.000242	0.0084
muscle tissue development	GO:0060537	224	8	0.59	+	13.62	1.53e-07	1.84e-05
axon guidance	GO:0007411	169	6	0.44	+	13.54	6.33e-06	0.000426
ensheathment of neurons	GO:0007272	85	3	0.22	+	13.46	0.00159	0.0365
axon ensheathment	GO:0008366	85	3	0.22	+	13.46	0.00159	0.0364
positive regulation of growth	GO:0045927	170	6	0.45	+	13.46	6.54e-06	0.000436
transmembrane receptor protein serine/threonine kinase signaling pathway	GO:0007178	142	5	0.37	+	13.43	4.11e-05	0.00196
muscle organ development	GO:0007517	171	6	0.45	+	13.38	6.76e-06	0.000442
regulation of carbohydrate metabolic process	GO:0006109	114	4	0.3	+	13.38	0.000258	0.00881
mesenchymal cell differentiation	GO:0048762	114	4	0.3	+	13.38	0.000258	0.00879
negative regulation of leukocyte cell-cell adhesion	GO:1903038	86	3	0.23	+	13.3	0.00164	0.0372
regulation of muscle cell differentiation	GO:0051147	86	3	0.23	+	13.3	0.00164	0.0372
regulation of DNA binding	GO:0051101	86	3	0.23	+	13.3	0.00164	0.0371
neuron projection guidance	GO:0097485	172	6	0.45	+	13.3	6.98e-06	0.000455
T cell differentiation	GO:0030217	115	4	0.3	+	13.26	0.000267	0.00906
negative regulation of secretion by cell	GO:1903531	115	4	0.3	+	13.26	0.000267	0.00904
positive regulation of transmembrane receptor protein serine/threonine kinase signaling pathway	GO:0090100	87	3	0.23	+	13.15	0.00169	0.0383
regulation of striated muscle tissue development	GO:0016202	87	3	0.23	+	13.15	0.00169	0.0382
cardiac muscle tissue development	GO:0048738	116	4	0.3	+	13.15	0.000275	0.00922
determination of bilateral symmetry	GO:0009855	88	3	0.23	+	13	0.00175	0.0393
cellular response to lipopolysaccharide	GO:0071222	118	4	0.31	+	12.93	0.000293	0.00977
peptidyl-tyrosine phosphorylation	GO:0018108	118	4	0.31	+	12.93	0.000293	0.00975
adaptive immune response based on somatic recombination of immune receptors built from immunoglobulin superfamily domains	GO:0002460	89	3	0.23	+	12.85	0.0018	0.04
regulation of muscle tissue development	GO:1901861	89	3	0.23	+	12.85	0.0018	0.0399
positive regulation of peptidyl-serine phosphorylation	GO:0033138	89	3	0.23	+	12.85	0.0018	0.0399
specification of symmetry	GO:0009799	89	3	0.23	+	12.85	0.0018	0.0398
cell surface receptor signaling pathway involved in cell-cell signaling	GO:1905114	178	6	0.47	+	12.85	8.44e-06	0.000537
cellular response to growth factor stimulus	GO:0071363	298	10	0.78	+	12.8	6.51e-09	1.25e-06
negative regulation of mitotic cell cycle phase transition	GO:1901991	90	3	0.24	+	12.71	0.00186	0.041
peptidyl-tyrosine modification	GO:0018212	120	4	0.31	+	12.71	0.000312	0.0102
regulation of muscle organ development	GO:0048634	90	3	0.24	+	12.71	0.00186	0.0409
heart morphogenesis	GO:0003007	181	6	0.47	+	12.64	9.25e-06	0.000574
anterior/posterior pattern specification	GO:0009952	182	6	0.48	+	12.57	9.54e-06	0.000587
positive regulation of epithelial cell proliferation	GO:0050679	122	4	0.32	+	12.5	0.000331	0.0107
cellular response to molecule of bacterial origin	GO:0071219	123	4	0.32	+	12.4	0.000342	0.0111
response to growth factor	GO:0070848	308	10	0.81	+	12.38	8.82e-09	1.63e-06
male sex differentiation	GO:0046661	93	3	0.24	+	12.3	0.00204	0.0445
cardiac ventricle development	GO:0003231	93	3	0.24	+	12.3	0.00204	0.0444
positive regulation of peptidyl-tyrosine phosphorylation	GO:0050731	124	4	0.33	+	12.3	0.000352	0.0113
ossification	GO:0001503	156	5	0.41	+	12.22	6.33e-05	0.00285
endocrine system development	GO:0035270	94	3	0.25	+	12.17	0.0021	0.0451
axonogenesis	GO:0007409	251	8	0.66	+	12.15	3.54e-07	3.87e-05
homeostasis of number of cells	GO:0048872	159	5	0.42	+	11.99	6.91e-05	0.00301
limb morphogenesis	GO:0035108	128	4	0.34	+	11.92	0.000395	0.0125
appendage morphogenesis	GO:0035107	128	4	0.34	+	11.92	0.000395	0.0124
stem cell differentiation	GO:0048863	129	4	0.34	+	11.82	0.000407	0.0127
negative regulation of secretion	GO:0051048	129	4	0.34	+	11.82	0.000407	0.0127
striated muscle cell development	GO:0055002	97	3	0.25	+	11.79	0.00229	0.0485
sex differentiation	GO:0007548	163	5	0.43	+	11.7	7.75e-05	0.00332
cell morphogenesis involved in neuron differentiation	GO:0048667	301	9	0.79	+	11.4	1.04e-07	1.31e-05
regulation of cell growth	GO:0001558	235	7	0.62	+	11.36	3.13e-06	0.000241
muscle cell differentiation	GO:0042692	168	5	0.44	+	11.35	8.9e-05	0.00373
axon development	GO:0061564	270	8	0.71	+	11.3	6.05e-07	5.93e-05
positive regulation of cell population proliferation	GO:0008284	574	17	1.51	+	11.29	9.01e-14	1.6e-10
response to peptide	GO:1901652	203	6	0.53	+	11.27	1.74e-05	0.000958
negative regulation of neuron differentiation	GO:0045665	139	4	0.36	+	10.97	0.000535	0.0159
negative regulation of cell migration	GO:0030336	176	5	0.46	+	10.83	0.00011	0.00442
negative regulation of cell differentiation	GO:0045596	461	13	1.21	+	10.75	2.07e-10	9.48e-08
regulation of cell-substrate adhesion	GO:0010810	142	4	0.37	+	10.74	0.000579	0.017
negative regulation of cell adhesion	GO:0007162	182	5	0.48	+	10.48	0.000128	0.00502
epithelial cell differentiation	GO:0030855	328	9	0.86	+	10.46	2.11e-07	2.45e-05
enzyme linked receptor protein signaling pathway	GO:0007167	439	12	1.15	+	10.42	1.59e-09	3.9e-07
negative regulation of cell motility	GO:2000146	183	5	0.48	+	10.42	0.000131	0.00513
heart development	GO:0007507	369	10	0.97	+	10.33	4.63e-08	6.71e-06
lymphocyte differentiation	GO:0030098	186	5	0.49	+	10.25	0.000142	0.00538
limb development	GO:0060173	150	4	0.39	+	10.17	0.000707	0.02
appendage development	GO:0048736	150	4	0.39	+	10.17	0.000707	0.02
cytokine-mediated signaling pathway	GO:0019221	263	7	0.69	+	10.15	6.42e-06	0.00043
gland development	GO:0048732	264	7	0.69	+	10.11	6.58e-06	0.000437
muscle structure development	GO:0061061	305	8	0.8	+	10	1.47e-06	0.000125
negative regulation of growth	GO:0045926	154	4	0.4	+	9.9	0.000778	0.0218
positive regulation of cell migration	GO:0030335	348	9	0.91	+	9.86	3.42e-07	3.77e-05
regulation of mitotic cell cycle phase transition	GO:1901990	195	5	0.51	+	9.78	0.000176	0.00646
regulation of neuron death	GO:1901214	156	4	0.41	+	9.78	0.000815	0.0223
regionalization	GO:0003002	274	7	0.72	+	9.74	8.33e-06	0.000533
cellular response to peptide	GO:1901653	158	4	0.41	+	9.65	0.000854	0.023
positive regulation of neurogenesis	GO:0050769	278	7	0.73	+	9.6	9.13e-06	0.000569
mesenchyme development	GO:0060485	159	4	0.42	+	9.59	0.000874	0.0235
negative regulation of cell population proliferation	GO:0008285	439	11	1.15	+	9.56	1.99e-08	3.25e-06
regulation of leukocyte cell-cell adhesion	GO:1903037	200	5	0.52	+	9.53	0.000197	0.00704
camera-type eye development	GO:0043010	240	6	0.63	+	9.53	4.35e-05	0.00206
taxis	GO:0042330	361	9	0.95	+	9.51	4.62e-07	4.86e-05
cell population proliferation	GO:0008283	361	9	0.95	+	9.51	4.62e-07	4.82e-05
reproductive structure development	GO:0048608	282	7	0.74	+	9.47	1e-05	0.00061
positive regulation of cell motility	GO:2000147	364	9	0.95	+	9.43	4.94e-07	5.05e-05
reproductive system development	GO:0061458	284	7	0.74	+	9.4	1.05e-05	0.000632
regulation of protein stability	GO:0031647	204	5	0.53	+	9.35	0.000215	0.00757
positive regulation of cellular component movement	GO:0051272	368	9	0.97	+	9.33	5.4e-07	5.48e-05
neuron projection morphogenesis	GO:0048812	331	8	0.87	+	9.22	2.67e-06	0.000216
developmental growth	GO:0048589	290	7	0.76	+	9.2	1.19e-05	0.000704
plasma membrane bounded cell projection morphogenesis	GO:0120039	333	8	0.87	+	9.16	2.78e-06	0.000223
response to lipopolysaccharide	GO:0032496	167	4	0.44	+	9.13	0.00104	0.0268
growth	GO:0040007	293	7	0.77	+	9.11	1.27e-05	0.000742
regulation of lymphocyte activation	GO:0051249	293	7	0.77	+	9.11	1.27e-05	0.000739
cell projection morphogenesis	GO:0048858	335	8	0.88	+	9.11	2.91e-06	0.000229
negative regulation of cellular component movement	GO:0051271	210	5	0.55	+	9.08	0.000245	0.00851
regulation of small molecule metabolic process	GO:0062012	210	5	0.55	+	9.08	0.000245	0.00848
positive regulation of locomotion	GO:0040017	382	9	1	+	8.98	7.31e-07	7.07e-05
inflammatory response	GO:0006954	255	6	0.67	+	8.97	6.04e-05	0.00274
blood vessel morphogenesis	GO:0048514	256	6	0.67	+	8.94	6.17e-05	0.00279
regulation of binding	GO:0051098	257	6	0.67	+	8.9	6.3e-05	0.00284
regulation of peptidyl-tyrosine phosphorylation	GO:0050730	172	4	0.45	+	8.87	0.00116	0.0292
regulation of leukocyte activation	GO:0002694	344	8	0.9	+	8.87	3.52e-06	0.000267
regulation of growth	GO:0040008	389	9	1.02	+	8.82	8.48e-07	7.97e-05
regulation of hemopoiesis	GO:1903706	260	6	0.68	+	8.8	6.7e-05	0.00293
regulation of neurogenesis	GO:0050767	523	12	1.37	+	8.75	1.08e-08	1.91e-06
regulation of vasculature development	GO:1901342	218	5	0.57	+	8.75	0.000291	0.00971
regulation of cell population proliferation	GO:0042127	1047	24	2.75	+	8.74	4.39e-17	6.24e-13
negative regulation of developmental process	GO:0051093	656	15	1.72	+	8.72	1.17e-10	6.14e-08
negative regulation of locomotion	GO:0040013	219	5	0.57	+	8.71	0.000297	0.00984
cell part morphogenesis	GO:0032990	351	8	0.92	+	8.69	4.07e-06	0.000293
regulation of cell cycle phase transition	GO:1901987	221	5	0.58	+	8.63	0.000309	0.0101
cell morphogenesis involved in differentiation	GO:0000904	398	9	1.04	+	8.62	1.02e-06	9.06e-05
response to molecule of bacterial origin	GO:0002237	179	4	0.47	+	8.52	0.00134	0.0326
response to light stimulus	GO:0009416	179	4	0.47	+	8.52	0.00134	0.0326
eye development	GO:0001654	269	6	0.71	+	8.51	8.05e-05	0.00344
chemotaxis	GO:0006935	359	8	0.94	+	8.5	4.78e-06	0.000333
visual system development	GO:0150063	270	6	0.71	+	8.47	8.22e-05	0.00349
lymphocyte activation	GO:0046649	271	6	0.71	+	8.44	8.38e-05	0.00355
positive regulation of DNA-binding transcription factor activity	GO:0051091	181	4	0.47	+	8.43	0.0014	0.0334
sensory system development	GO:0048880	272	6	0.71	+	8.41	8.55e-05	0.00361
cellular response to cytokine stimulus	GO:0071345	501	11	1.31	+	8.37	7.4e-08	9.64e-06
positive regulation of protein phosphorylation	GO:0001934	731	16	1.92	+	8.35	4.65e-11	3.67e-08
positive regulation of lymphocyte activation	GO:0051251	183	4	0.48	+	8.34	0.00145	0.0343
regulation of developmental growth	GO:0048638	229	5	0.6	+	8.33	0.000362	0.0116
regulation of cell activation	GO:0050865	367	8	0.96	+	8.31	5.6e-06	0.000383
T cell activation	GO:0042110	184	4	0.48	+	8.29	0.00148	0.0348
regulation of transmembrane receptor protein serine/threonine kinase signaling pathway	GO:0090092	185	4	0.49	+	8.25	0.00151	0.0348
regulation of cell migration	GO:0030334	604	13	1.58	+	8.21	5.05e-09	1.04e-06
response to cytokine	GO:0034097	558	12	1.46	+	8.2	2.17e-08	3.5e-06
regulation of apoptotic signaling pathway	GO:2001233	279	6	0.73	+	8.2	9.8e-05	0.00405
sensory organ development	GO:0007423	419	9	1.1	+	8.19	1.55e-06	0.000131
embryonic organ morphogenesis	GO:0048562	233	5	0.61	+	8.18	0.000392	0.0124
tube development	GO:0035295	606	13	1.59	+	8.18	5.25e-09	1.05e-06
regulation of cell development	GO:0060284	610	13	1.6	+	8.13	5.67e-09	1.1e-06
regulation of leukocyte differentiation	GO:1902105	188	4	0.49	+	8.11	0.0016	0.0366
positive regulation of cell development	GO:0010720	331	7	0.87	+	8.06	2.74e-05	0.00139
regulation of cell adhesion	GO:0030155	473	10	1.24	+	8.06	4.37e-07	4.63e-05
regulation of DNA-binding transcription factor activity	GO:0051090	284	6	0.74	+	8.06	0.000108	0.00435
positive regulation of nervous system development	GO:0051962	334	7	0.88	+	7.99	2.9e-05	0.00144
cell activation	GO:0001775	383	8	1	+	7.97	7.61e-06	0.000489
cellular response to lipid	GO:0071396	288	6	0.76	+	7.94	0.000116	0.00461
pattern specification process	GO:0007389	340	7	0.89	+	7.85	3.24e-05	0.00158
response to lipid	GO:0033993	389	8	1.02	+	7.84	8.5e-06	0.000536
transmembrane receptor protein tyrosine kinase signaling pathway	GO:0007169	292	6	0.77	+	7.84	0.000125	0.00491
circulatory system development	GO:0072359	588	12	1.54	+	7.78	3.81e-08	5.58e-06
innate immune response	GO:0045087	245	5	0.64	+	7.78	0.00049	0.0148
negative regulation of response to external stimulus	GO:0032102	245	5	0.64	+	7.78	0.00049	0.0148
epithelium development	GO:0060429	688	14	1.8	+	7.76	2.37e-09	5.34e-07
regulation of cell motility	GO:2000145	641	13	1.68	+	7.73	1.01e-08	1.82e-06
positive regulation of phosphorylation	GO:0042327	789	16	2.07	+	7.73	1.4e-10	6.87e-08
regulation of angiogenesis	GO:0045765	199	4	0.52	+	7.67	0.00196	0.0428
tube morphogenesis	GO:0035239	451	9	1.18	+	7.61	2.79e-06	0.000223
response to endogenous stimulus	GO:0009719	819	16	2.15	+	7.45	2.4e-10	1.03e-07
positive regulation of leukocyte activation	GO:0002696	206	4	0.54	+	7.4	0.00222	0.0475
regulation of nervous system development	GO:0051960	620	12	1.63	+	7.38	6.71e-08	8.83e-06
regulation of T cell activation	GO:0050863	207	4	0.54	+	7.37	0.00226	0.0483
leukocyte differentiation	GO:0002521	260	5	0.68	+	7.33	0.000638	0.0184
positive regulation of phosphorus metabolic process	GO:0010562	833	16	2.18	+	7.32	3.06e-10	1.24e-07
positive regulation of phosphate metabolic process	GO:0045937	833	16	2.18	+	7.32	3.06e-10	1.21e-07
positive regulation of MAPK cascade	GO:0043410	366	7	0.96	+	7.29	5.12e-05	0.00238
regulation of neuron differentiation	GO:0045664	422	8	1.11	+	7.23	1.51e-05	0.00085
positive regulation of cell differentiation	GO:0045597	635	12	1.67	+	7.21	8.66e-08	1.12e-05
regulation of cellular component movement	GO:0051270	693	13	1.82	+	7.15	2.5e-08	3.98e-06
negative regulation of multicellular organismal process	GO:0051241	800	15	2.1	+	7.15	1.7e-09	4.09e-07
regulation of locomotion	GO:0040012	694	13	1.82	+	7.14	2.54e-08	4.01e-06
blood vessel development	GO:0001568	324	6	0.85	+	7.06	0.000217	0.00763
leukocyte activation	GO:0045321	325	6	0.85	+	7.04	0.000221	0.00773
regulation of cell-cell adhesion	GO:0022407	271	5	0.71	+	7.04	0.000766	0.0215
cell surface receptor signaling pathway	GO:0007166	1367	25	3.58	+	6.97	1.35e-15	6.39e-12
positive regulation of protein modification process	GO:0031401	894	16	2.34	+	6.82	8.38e-10	2.38e-07
regulation of MAPK cascade	GO:0043408	503	9	1.32	+	6.82	6.65e-06	0.000437
neuron development	GO:0048666	561	10	1.47	+	6.8	1.99e-06	0.000165
embryonic organ development	GO:0048568	337	6	0.88	+	6.79	0.000268	0.00905
cellular response to organic substance	GO:0071310	1405	25	3.68	+	6.79	2.51e-15	8.93e-12
embryonic morphogenesis	GO:0048598	450	8	1.18	+	6.78	2.38e-05	0.00124
immune effector process	GO:0002252	282	5	0.74	+	6.76	0.000913	0.0243
defense response	GO:0006952	680	12	1.78	+	6.73	1.79e-07	2.1e-05
cellular response to endogenous stimulus	GO:0071495	743	13	1.95	+	6.67	5.56e-08	7.52e-06
neuron projection development	GO:0031175	459	8	1.2	+	6.65	2.74e-05	0.00139
negative regulation of transport	GO:0051051	287	5	0.75	+	6.64	0.000986	0.0259
vasculature development	GO:0001944	345	6	0.9	+	6.63	0.000303	0.00998
generation of neurons	GO:0048699	1036	18	2.72	+	6.63	8.97e-11	5.1e-08
central nervous system development	GO:0007417	578	10	1.52	+	6.6	2.58e-06	0.000211
negative regulation of protein phosphorylation	GO:0001933	289	5	0.76	+	6.6	0.00102	0.0264
positive regulation of developmental process	GO:0051094	927	16	2.43	+	6.58	1.4e-09	3.56e-07
negative regulation of immune system process	GO:0002683	290	5	0.76	+	6.57	0.00103	0.0267
cell morphogenesis	GO:0000902	523	9	1.37	+	6.56	9.04e-06	0.000566
neuron differentiation	GO:0030182	702	12	1.84	+	6.52	2.51e-07	2.87e-05
cardiovascular system development	GO:0072358	354	6	0.93	+	6.46	0.000346	0.0112
negative regulation of intracellular signal transduction	GO:1902532	358	6	0.94	+	6.39	0.000367	0.0117
negative regulation of apoptotic process	GO:0043066	546	9	1.43	+	6.29	1.27e-05	0.000741
tissue development	GO:0009888	1162	19	3.05	+	6.24	6.44e-11	4.36e-08
cell junction organization	GO:0034330	306	5	0.8	+	6.23	0.0013	0.0318
negative regulation of cell death	GO:0060548	612	10	1.6	+	6.23	4.25e-06	0.000305
brain development	GO:0007420	429	7	1.12	+	6.22	0.000136	0.00525
cell-cell signaling	GO:0007267	553	9	1.45	+	6.21	1.4e-05	0.000799
regulation of neuron projection development	GO:0010975	308	5	0.81	+	6.19	0.00134	0.0325
regulation of cell differentiation	GO:0045595	1173	19	3.08	+	6.18	7.55e-11	4.88e-08
response to oxygen-containing compound	GO:1901700	805	13	2.11	+	6.16	1.39e-07	1.68e-05
neurogenesis	GO:0022008	1118	18	2.93	+	6.14	3.02e-10	1.26e-07
in utero embryonic development	GO:0001701	311	5	0.82	+	6.13	0.0014	0.0334
negative regulation of programmed cell death	GO:0043069	560	9	1.47	+	6.13	1.54e-05	0.000864
regulation of protein phosphorylation	GO:0001932	1070	17	2.81	+	6.06	1.31e-09	3.38e-07
protein phosphorylation	GO:0006468	693	11	1.82	+	6.05	1.74e-06	0.000145
negative regulation of phosphorylation	GO:0042326	317	5	0.83	+	6.01	0.00152	0.035
cell development	GO:0048468	1146	18	3.01	+	5.99	4.47e-10	1.55e-07
positive regulation of cellular protein metabolic process	GO:0032270	1149	18	3.01	+	5.97	4.66e-10	1.58e-07
response to organonitrogen compound	GO:0010243	511	8	1.34	+	5.97	5.77e-05	0.00266
cellular response to chemical stimulus	GO:0070887	1793	28	4.7	+	5.96	6.39e-16	4.54e-12
regulation of cytokine production	GO:0001817	449	7	1.18	+	5.95	0.000179	0.00655
positive regulation of apoptotic process	GO:0043065	386	6	1.01	+	5.93	0.000544	0.0161
positive regulation of programmed cell death	GO:0043068	389	6	1.02	+	5.88	0.000566	0.0167
positive regulation of signal transduction	GO:0009967	1112	17	2.92	+	5.83	2.32e-09	5.32e-07
animal organ morphogenesis	GO:0009887	720	11	1.89	+	5.83	2.5e-06	0.000205
regulation of response to external stimulus	GO:0032101	590	9	1.55	+	5.82	2.32e-05	0.00122
regulation of cellular response to stress	GO:0080135	460	7	1.21	+	5.8	0.000207	0.00736
chordate embryonic development	GO:0043009	526	8	1.38	+	5.8	7.04e-05	0.00305
head development	GO:0060322	463	7	1.21	+	5.77	0.000215	0.00758
behavior	GO:0007610	398	6	1.04	+	5.75	0.000637	0.0184
negative regulation of transcription by RNA polymerase II	GO:0000122	664	10	1.74	+	5.74	8.61e-06	0.000541
cellular component morphogenesis	GO:0032989	598	9	1.57	+	5.74	2.57e-05	0.00132
embryo development ending in birth or egg hatching	GO:0009792	532	8	1.4	+	5.73	7.61e-05	0.00328
response to organic substance	GO:0010033	1732	26	4.54	+	5.72	2.92e-14	8.3e-11
cellular response to oxygen-containing compound	GO:1901701	604	9	1.58	+	5.68	2.78e-05	0.0014
immune response	GO:0006955	672	10	1.76	+	5.67	9.54e-06	0.000589
morphogenesis of an epithelium	GO:0002009	336	5	0.88	+	5.67	0.00195	0.0428
positive regulation of transferase activity	GO:0051347	475	7	1.25	+	5.62	0.000251	0.00865
positive regulation of cell death	GO:0010942	408	6	1.07	+	5.61	0.000723	0.0204
positive regulation of protein metabolic process	GO:0051247	1235	18	3.24	+	5.56	1.45e-09	3.62e-07
response to hormone	GO:0009725	415	6	1.09	+	5.51	0.000789	0.0217
negative regulation of phosphorus metabolic process	GO:0010563	415	6	1.09	+	5.51	0.000789	0.0217
negative regulation of phosphate metabolic process	GO:0045936	415	6	1.09	+	5.51	0.000789	0.0216
regulation of phosphorylation	GO:0042325	1180	17	3.09	+	5.49	5.59e-09	1.1e-06
positive regulation of gene expression	GO:0010628	1528	22	4.01	+	5.49	1.38e-11	1.23e-08
positive regulation of transcription by RNA polymerase II	GO:0045944	975	14	2.56	+	5.48	1.74e-07	2.05e-05
positive regulation of kinase activity	GO:0033674	420	6	1.1	+	5.45	0.000839	0.0228
regulation of anatomical structure morphogenesis	GO:0022603	703	10	1.84	+	5.42	1.4e-05	0.000797
locomotion	GO:0040011	845	12	2.22	+	5.42	1.72e-06	0.000145
positive regulation of transcription, DNA-templated	GO:0045893	1218	17	3.19	+	5.32	8.91e-09	1.62e-06
positive regulation of multicellular organismal process	GO:0051240	1148	16	3.01	+	5.31	2.78e-08	4.3e-06
positive regulation of response to stimulus	GO:0048584	1507	21	3.95	+	5.31	8.72e-11	5.16e-08
hemopoiesis	GO:0030097	431	6	1.13	+	5.31	0.000957	0.0253
response to nitrogen compound	GO:1901698	577	8	1.51	+	5.29	0.000132	0.00516
regulation of apoptotic process	GO:0042981	940	13	2.46	+	5.27	7.9e-07	7.53e-05
regulation of multicellular organismal development	GO:2000026	1377	19	3.61	+	5.26	1.09e-09	2.92e-07
positive regulation of macromolecule biosynthetic process	GO:0010557	1452	20	3.81	+	5.25	3.51e-10	1.35e-07
defense response to other organism	GO:0098542	437	6	1.15	+	5.24	0.00103	0.0266
phosphorylation	GO:0016310	952	13	2.5	+	5.21	9.09e-07	8.33e-05
regulation of cell death	GO:0010941	1026	14	2.69	+	5.2	3.2e-07	3.55e-05
regulation of programmed cell death	GO:0043067	956	13	2.51	+	5.19	9.53e-07	8.56e-05
positive regulation of cell communication	GO:0010647	1256	17	3.29	+	5.16	1.4e-08	2.39e-06
positive regulation of intracellular signal transduction	GO:1902533	666	9	1.75	+	5.15	5.87e-05	0.0027
positive regulation of signaling	GO:0023056	1261	17	3.31	+	5.14	1.48e-08	2.5e-06
multicellular organismal reproductive process	GO:0048609	450	6	1.18	+	5.08	0.00119	0.0298
positive regulation of cellular biosynthetic process	GO:0031328	1502	20	3.94	+	5.08	6.32e-10	1.95e-07
positive regulation of RNA biosynthetic process	GO:1902680	1277	17	3.35	+	5.08	1.78e-08	2.97e-06
positive regulation of nucleic acid-templated transcription	GO:1903508	1277	17	3.35	+	5.08	1.78e-08	2.94e-06
response to abiotic stimulus	GO:0009628	601	8	1.58	+	5.08	0.000174	0.00644
multi-organism reproductive process	GO:0044703	526	7	1.38	+	5.07	0.00046	0.0139
positive regulation of biosynthetic process	GO:0009891	1520	20	3.99	+	5.02	7.76e-10	2.3e-07
negative regulation of cell communication	GO:0010648	914	12	2.4	+	5.01	3.84e-06	0.000284
negative regulation of signaling	GO:0023057	917	12	2.4	+	4.99	3.97e-06	0.00029
multicellular organism reproduction	GO:0032504	459	6	1.2	+	4.98	0.00132	0.0321
multi-organism process	GO:0051704	536	7	1.41	+	4.98	0.000513	0.0154
anatomical structure formation involved in morphogenesis	GO:0048646	619	8	1.62	+	4.93	0.000213	0.00753
sexual reproduction	GO:0019953	466	6	1.22	+	4.91	0.00142	0.0337
negative regulation of response to stimulus	GO:0048585	1088	14	2.85	+	4.91	6.43e-07	6.25e-05
regulation of phosphate metabolic process	GO:0019220	1325	17	3.47	+	4.89	3.04e-08	4.65e-06
regulation of phosphorus metabolic process	GO:0051174	1325	17	3.47	+	4.89	3.04e-08	4.6e-06
regulation of response to stress	GO:0080134	858	11	2.25	+	4.89	1.29e-05	0.000745
regulation of secretion by cell	GO:1903530	471	6	1.24	+	4.86	0.0015	0.035
hematopoietic or lymphoid organ development	GO:0048534	472	6	1.24	+	4.85	0.00152	0.0349
nervous system development	GO:0007399	1497	19	3.93	+	4.84	4.28e-09	9.07e-07
positive regulation of RNA metabolic process	GO:0051254	1341	17	3.52	+	4.83	3.62e-08	5.36e-06
regulation of transferase activity	GO:0051338	715	9	1.87	+	4.8	0.0001	0.0041
regulation of intracellular signal transduction	GO:1902531	1114	14	2.92	+	4.79	8.49e-07	7.94e-05
developmental process involved in reproduction	GO:0003006	559	7	1.47	+	4.78	0.000656	0.0188
regulation of developmental process	GO:0050793	1770	22	4.64	+	4.74	2.31e-10	1.03e-07
response to drug	GO:0042493	483	6	1.27	+	4.74	0.0017	0.0383
regulation of immune system process	GO:0002682	891	11	2.34	+	4.71	1.83e-05	0.000998
regulation of protein modification process	GO:0031399	1378	17	3.61	+	4.7	5.36e-08	7.39e-06
anatomical structure morphogenesis	GO:0009653	1564	19	4.1	+	4.63	8.69e-09	1.62e-06
immune system development	GO:0002520	501	6	1.31	+	4.57	0.00204	0.0444
regulation of secretion	GO:0051046	501	6	1.31	+	4.57	0.00204	0.0443
negative regulation of signal transduction	GO:0009968	842	10	2.21	+	4.53	6.38e-05	0.00286
positive regulation of macromolecule metabolic process	GO:0010604	2547	30	6.68	+	4.49	6.18e-14	1.25e-10
regulation of signal transduction	GO:0009966	2055	24	5.39	+	4.45	8.67e-11	5.35e-08
positive regulation of nucleobase-containing compound metabolic process	GO:0045935	1456	17	3.82	+	4.45	1.18e-07	1.47e-05
animal organ development	GO:0048513	2064	24	5.41	+	4.43	9.48e-11	5.18e-08
positive regulation of nitrogen compound metabolic process	GO:0051173	2415	28	6.33	+	4.42	1.06e-12	1.26e-09
immune system process	GO:0002376	1294	15	3.39	+	4.42	8.67e-07	8.05e-05
regulation of multicellular organismal process	GO:0051239	2085	24	5.47	+	4.39	1.17e-10	5.93e-08
embryo development	GO:0009790	786	9	2.06	+	4.37	0.000203	0.00724
positive regulation of cellular metabolic process	GO:0031325	2537	29	6.65	+	4.36	4.58e-13	5.92e-10
cell migration	GO:0016477	614	7	1.61	+	4.35	0.00113	0.0284
intracellular signal transduction	GO:0035556	1142	13	2.99	+	4.34	6.6e-06	0.000436
positive regulation of molecular function	GO:0044093	1238	14	3.25	+	4.31	2.91e-06	0.000228
positive regulation of metabolic process	GO:0009893	2754	31	7.22	+	4.29	5.99e-14	1.42e-10
response to external stimulus	GO:0009605	1335	15	3.5	+	4.28	1.28e-06	0.00011
negative regulation of transcription, DNA-templated	GO:0045892	897	10	2.35	+	4.25	0.000107	0.00434
negative regulation of RNA metabolic process	GO:0051253	998	11	2.62	+	4.2	5.1e-05	0.00238
regulation of kinase activity	GO:0043549	642	7	1.68	+	4.16	0.00145	0.0343
regulation of cell communication	GO:0010646	2401	26	6.3	+	4.13	4.99e-11	3.73e-08
regulation of signaling	GO:0023051	2416	26	6.34	+	4.1	5.74e-11	4.07e-08
response to stress	GO:0006950	2046	22	5.37	+	4.1	3.48e-09	7.73e-07
negative regulation of RNA biosynthetic process	GO:1902679	930	10	2.44	+	4.1	0.000144	0.00541
negative regulation of nucleic acid-templated transcription	GO:1903507	930	10	2.44	+	4.1	0.000144	0.0054
movement of cell or subcellular component	GO:0006928	1035	11	2.71	+	4.05	7.06e-05	0.00305
regulation of response to stimulus	GO:0048583	2733	29	7.17	+	4.05	2.99e-12	3.27e-09
plasma membrane bounded cell projection organization	GO:0120036	756	8	1.98	+	4.04	0.000791	0.0216
regulation of transcription by RNA polymerase II	GO:0006357	1634	17	4.28	+	3.97	5.98e-07	5.98e-05
cell projection organization	GO:0030030	770	8	2.02	+	3.96	0.000889	0.0238
cell differentiation	GO:0030154	2325	24	6.1	+	3.94	1.08e-09	2.94e-07
negative regulation of nucleobase-containing compound metabolic process	GO:0045934	1070	11	2.81	+	3.92	9.48e-05	0.00396
positive regulation of catalytic activity	GO:0043085	997	10	2.61	+	3.82	0.000251	0.00863
localization of cell	GO:0051674	699	7	1.83	+	3.82	0.00234	0.0495
cell motility	GO:0048870	699	7	1.83	+	3.82	0.00234	0.0494
cellular developmental process	GO:0048869	2404	24	6.3	+	3.81	2.1e-09	4.98e-07
negative regulation of molecular function	GO:0044092	816	8	2.14	+	3.74	0.00129	0.0316
negative regulation of cellular macromolecule biosynthetic process	GO:2000113	1027	10	2.69	+	3.71	0.000317	0.0103
regulation of cellular protein metabolic process	GO:0032268	1952	19	5.12	+	3.71	2.88e-07	3.22e-05
reproductive process	GO:0022414	827	8	2.17	+	3.69	0.0014	0.0334
reproduction	GO:0000003	829	8	2.17	+	3.68	0.00142	0.0336
regulation of molecular function	GO:0065009	2180	21	5.72	+	3.67	6.22e-08	8.25e-06
multicellular organism development	GO:0007275	3147	30	8.25	+	3.64	1.52e-11	1.27e-08
regulation of localization	GO:0032879	1891	18	4.96	+	3.63	9.15e-07	8.34e-05
system development	GO:0048731	2850	27	7.47	+	3.61	3.62e-10	1.35e-07
phosphate-containing compound metabolic process	GO:0006796	1587	15	4.16	+	3.6	1.04e-05	0.000634
homeostatic process	GO:0042592	1174	11	3.08	+	3.57	0.000213	0.00752
phosphorus metabolic process	GO:0006793	1608	15	4.22	+	3.56	1.22e-05	0.000717
negative regulation of macromolecule biosynthetic process	GO:0010558	1075	10	2.82	+	3.55	0.000454	0.0138
anatomical structure development	GO:0048856	3458	32	9.07	+	3.53	4e-12	4.06e-09
regulation of protein metabolic process	GO:0051246	2080	19	5.45	+	3.48	7.62e-07	7.31e-05
negative regulation of cellular metabolic process	GO:0031324	1878	17	4.92	+	3.45	4.01e-06	0.000291
negative regulation of cellular biosynthetic process	GO:0031327	1111	10	2.91	+	3.43	0.000586	0.0172
negative regulation of gene expression	GO:0010629	1227	11	3.22	+	3.42	0.00031	0.0102
positive regulation of cellular process	GO:0048522	3912	35	10.26	+	3.41	3.88e-13	5.51e-10
negative regulation of biosynthetic process	GO:0009890	1126	10	2.95	+	3.39	0.00065	0.0187
developmental process	GO:0032502	3720	33	9.76	+	3.38	4.46e-12	4.22e-09
negative regulation of nitrogen compound metabolic process	GO:0051172	1747	15	4.58	+	3.27	3.23e-05	0.00158
regulation of transport	GO:0051049	1168	10	3.06	+	3.26	0.00086	0.0231
regulation of biological quality	GO:0065008	2820	24	7.39	+	3.25	4.87e-08	6.98e-06
response to chemical	GO:0042221	3447	29	9.04	+	3.21	8.86e-10	2.47e-07
positive regulation of biological process	GO:0048518	4413	37	11.57	+	3.2	3.04e-13	4.8e-10
negative regulation of metabolic process	GO:0009892	2074	17	5.44	+	3.13	1.49e-05	0.000846
regulation of catalytic activity	GO:0050790	1717	14	4.5	+	3.11	0.00011	0.00442
regulation of cellular macromolecule biosynthetic process	GO:2000112	2849	23	7.47	+	3.08	2.83e-07	3.19e-05
regulation of transcription, DNA-templated	GO:0006355	2541	20	6.66	+	3	3.59e-06	0.000268
negative regulation of macromolecule metabolic process	GO:0010605	1908	15	5	+	3	8.85e-05	0.00372
regulation of biosynthetic process	GO:0009889	3059	24	8.02	+	2.99	2.3e-07	2.65e-05
regulation of macromolecule biosynthetic process	GO:0010556	2935	23	7.7	+	2.99	4.84e-07	4.98e-05
negative regulation of biological process	GO:0048519	3715	29	9.74	+	2.98	5.22e-09	1.06e-06
negative regulation of cellular process	GO:0048523	3332	26	8.74	+	2.98	5.73e-08	7.68e-06
regulation of RNA biosynthetic process	GO:2001141	2585	20	6.78	+	2.95	4.67e-06	0.000334
regulation of nucleic acid-templated transcription	GO:1903506	2585	20	6.78	+	2.95	4.67e-06	0.000332
signal transduction	GO:0007165	4150	32	10.88	+	2.94	5.41e-10	1.71e-07
regulation of gene expression	GO:0010468	3246	25	8.51	+	2.94	1.58e-07	1.88e-05
regulation of cellular biosynthetic process	GO:0031326	3023	23	7.93	+	2.9	8.21e-07	7.78e-05
signaling	GO:0023052	4366	33	11.45	+	2.88	3.78e-10	1.38e-07
regulation of RNA metabolic process	GO:0051252	2793	21	7.32	+	2.87	3.81e-06	0.000283
cell communication	GO:0007154	4463	33	11.7	+	2.82	6.86e-10	2.07e-07
regulation of cellular metabolic process	GO:0031323	4654	34	12.2	+	2.79	3.96e-10	1.4e-07
regulation of primary metabolic process	GO:0080090	4479	32	11.75	+	2.72	3.95e-09	8.51e-07
regulation of nucleobase-containing compound metabolic process	GO:0019219	2965	21	7.78	+	2.7	9.81e-06	0.000601
regulation of nitrogen compound metabolic process	GO:0051171	4387	31	11.5	+	2.69	1.16e-08	2.03e-06
regulation of metabolic process	GO:0019222	4975	35	13.05	+	2.68	4.76e-10	1.57e-07
regulation of cellular component organization	GO:0051128	1722	12	4.52	+	2.66	0.00149	0.035
regulation of macromolecule metabolic process	GO:0060255	4615	32	12.1	+	2.64	8.53e-09	1.62e-06
cellular response to stimulus	GO:0051716	5401	35	14.16	+	2.47	4.92e-09	1.03e-06
cellular protein modification process	GO:0006464	2208	14	5.79	+	2.42	0.0014	0.0334
protein modification process	GO:0036211	2208	14	5.79	+	2.42	0.0014	0.0333
multicellular organismal process	GO:0032501	5130	32	13.45	+	2.38	1.22e-07	1.51e-05
response to stimulus	GO:0050896	6436	37	16.88	+	2.19	3.48e-08	5.2e-06
cellular macromolecule metabolic process	GO:0044260	3694	19	9.69	+	1.96	0.00232	0.0491
regulation of biological process	GO:0050789	9715	48	25.48	+	1.88	8.09e-10	2.35e-07
regulation of cellular process	GO:0050794	9152	45	24	+	1.88	1.38e-08	2.4e-06
biological regulation	GO:0065007	10339	49	27.11	+	1.81	1.21e-09	3.18e-07
cellular process	GO:0009987	12102	48	31.74	+	1.51	4.68e-06	0.000331
biological_process	GO:0008150	15688	54	41.14	+	1.31	1.15e-05	0.000684
Unclassified (UNCLASSIFIED)		5667	2	14.86	-	0.13	1.15e-05	0.000686
