# Supplementary material for: Equine synovial fluid small non-coding RNA signatures in early osteoarthritis
Source: BMC Vet Res. 2021 Jan 9;17:26. doi: 10.1186/s12917-020-02707-7 (PMC7796526; doi:10.1186/s12917-020-02707-7)
Supplement: Supplementary file 5 — Additional file 5. Primer sequences/assays used for detection of small non-coding RNAs through qRT-PCR analysis (.xlsx). For miRNAs and snoRNAs with sequences homologous to human, Qiagen primer assays were used. Remaining miRNA primers were customised using Eurogentec primer design. [file 12917_2020_2707_MOESM5_ESM.xlsx]

## Sheet: Sheet1
	Target	Acession number	Homologous to human sequence?	Primer sequence/Qiagen product
	eca-mir-143	MIMAT0013063	Yes. hsa-miR-143-3p (MIMAT0000435)	Hs_miR-143_1 miScript Primer Assay
	eca-mir-223	MIMAT0013205	Yes. hsa-miR-223-3p (MIMAT0000280)	Hs_miR-223_1 miScript Primer Assay
	eca-mir-99a	MIMAT0013184	Yes. Identical to hsa-miR-99a-5p (MIMAT0000097)	Hs_miR-99a_2 miScript Primer Assay
	eca-mir-23b	MIMAT0013113	No.	AUCACAUUGCCAGGGAUUACC
	eca-let-7a-2	MIMAT0012979	Yes. hsa-let-7a-5p (MIMAT0000062)	Hs_let-7a_2 miScript Primer Assay
	eca-mir-100	MIMAT0012980	Yes. hsa-miR-100-5p (MIMAT0000098)	Hs_miR-100_2 miScript Primer Assay
	eca-mir-191a	MIMAT0013079	Yes. hsa-miR-191-5p (MIMAT0000440)	Rn_miR-191_1 miScript Primer Assay
	eca-mir-181a	MIMAT0013178	Yes. hsa-miR-181a-5p (MIMAT0000256)	Hs_miR-181a_2 miScript Primer Assay
	U6	.	Yes. U6	Hs-RNU6_2 miScript Primer Assay
	snord96A	.	Yes. SNORD96a	MSC0076150
	snord13	.	Yes. SNORD13 or U13	MSC0076181
